# Supplementary material for: Validity, Reliability, Accessibility, and Applicability of Young Children’s Developmental Screening and Assessment Tools across Different Demographics: A Realist Review
Source: Children (Basel). 2024 Jun 18;11(6):745. doi: 10.3390/children11060745 (PMC11201752; doi:10.3390/children11060745)
Supplement: Supplementary file 1 [file children-11-00745-s001.zip]

Archive with 1 entries (1 files):
- children-3056359-supplementary.pdf
